# Supplementary material for: The Efficiency of CBD Production Using Grafted Cannabis sativa L. Plants Is Highly Dependent on the Type of Rootstock: A Study
Source: Plants (Basel). 2024 Apr 17;13(8):1117. doi: 10.3390/plants13081117 (PMC11054458; doi:10.3390/plants13081117)
Supplement: Supplementary file 1 [file plants-13-01117-s001.zip]

Archive with 1 entries (1 files):
- plants-2877189-supplementary.xlsx
