# Supplementary material for: The Efficiency of CBD Production Using Grafted Cannabis sativa L. Plants Is Highly Dependent on the Type of Rootstock: A Study
Source: Plants (Basel). 2024 Apr 17;13(8):1117. doi: 10.3390/plants13081117 (PMC11054458; doi:10.3390/plants13081117)
Supplement: Supplementary file 1 [file plants-13-01117-s001.zip › plants-2877189-supplementary.xlsx]

## Sheet: Table S1
	ScionII	ScionIII	ScionII		ScionIII		ScionII		ScionIII		ScionII		ScionIII		ScionII		ScionIII		ScionII		ScionIII		ScionII		ScionIII
Roootstock	Number of plants	Number of plants	FW (g)				tCBD (g)				tTHC (g)				BCI (g/cm)				IY (g)				CBDY (g)
			Mean (g)	± SD (g)	Mean (g)	± SD (g)	Mean (g)	± SD (g)	Mean (g)	± SD (g)	Mean (g)	± SD (g)	Mean (g)	± SD (g)	Mean (g)	± SD (g)	Mean (g)	± SD (g)	Mean (g)	± SD (g)	Mean (g)	± SD (g)	Mean (g)	± SD (g)	Mean (g)	± SD (g)
Vigorous
Vigor-C23	5	3	131.22	36.54	222.93	21.87	1.8	0.18	9.9	0.48	1.84	0.12	0.49	0.03	0.18	0.07	0.18	0.03	10.41	4.76	35.28	6.75	0.19	0.09	3.47	0.52
Vigor-S26	3	3	146.57	9.2	178.56	12.46	1.86	0.24	11.95	4.38	1.91	0.25	0.55	0.26	0.22	0.03	0.15	0.02	14.32	2.41	32.48	6.7	0.27	0.08	3.89	1.49
Vigor-S39/MER	5	2	139.54	61.26	205.7	26.3	1.89	0.22	7.41	0.45	1.96	0.18	0.33	0.03	0.18	0.07	0.24	0.07	13.08	7.4	42.63	6.36	0.25	0.15	3.17	0.66
Average	4.33	2.67	137.96	41.82	201.98	26.59	1.85	0.2	10.04	3.02	2.14	0.17	0.53	0.17	0.19	0.06	0.18	0.05	12.34	5.44	36.07	7.05	0.23	0.11	3.55	0.93
Dwarfing
Dwarf-C45	2	3	151.85	40.8	234	13.95	1.95	0.22	14.67	6.1	1.27	1.6	0.74	0.35	0.3	0.01	0.18	0.08	16.77	6.72	38.48	2.81	0.32	0.1	5.76	2.68
Dwarf-S63	4	3	158.12	48.25	203.76	6	1.8	0.25	11.56	2.03	1.84	0.21	0.54	0.07	0.24	0.05	0.16	0.02	16.23	7.37	32.98	0.71	0.3	0.18	3.82	0.75
Dwarf-T34	3	3	130.63	17.08	203.3	14.63	1.41	0.11	12.29	5.05	1.67	0.36	0.6	0.3	0.27	0.04	0.21	0.05	12	1.58	40.78	7.53	0.17	0.02	4.79	1.14
Average	3	3	147.57	36.36	213.69	18.53	1.7	0.29	12.84	4.32	1.87	0.66	0.7	0.26	0.26	0.04	0.18	0.05	14.94	5.62	37.41	5.32	0.26	0.14	4.79	1.72
Seedling
Seedl-TIB	4	4	145.3	52.42	218.97	8.48	2.05	0.36	12.46	4.97	1.98	0.28	0.57	0.28	0.2	0.09	0.27	0.08	12.66	7.49	38.98	5.79	0.26	0.15	4.84	2.09
Seedl-FIO	7	4	157.94	29.77	209.32	8.48	1.84	0.17	10.36	3.12	1.93	0.2	0.52	0.14	0.18	0.03	0.16	0.03	15.69	5.2	39.16	3.46	0.27	0.09	4.11	1.46
Seedl-SIM	6	5	166.73	25.79	204.72	69.15	1.93	0.25	11.06	1.73	1.97	0.27	0.53	0.1	0.21	0.06	0.19	0.05	19.07	4.27	31.64	14.08	0.36	0.08	2.87	1.73
Average	5.67	4.33	158.55	33.19	209.63	37.48	1.93	0.25	11.28	3.22	2.21	0.24	0.6	0.17	0.19	0.06	0.21	0.07	16.33	5.68	36.59	8.93	0.31	0.11	4.18	1.7
Control
ScionII/ScionIII	5	3	122.44	55.1	166.17	14.55	1.7	0.16	10.1	1.12	1.75	0.13	0.48	0.03	1.84	0.04	3.62	0	9.26	6.36	30.59	3.1	0.16	0.12	3.1	0.53
Combinations carried out in the experiments with entitled marks. SIM – population ‘Gorička Simba’, FIO – variety ‘Fiona’, TIB – variety ‘Tiborszallasi’; C – variety ‘Carmagnola’; S – population ‘Gorička Simba’; T – variety ‘Tiborszallasi’; Seedl - seedling rootstock type; Vigor - vigorous rootstock type; Dwarf - dwarfing rootstock type; SAR - seedling-as-rootstock treatments; PVR - potentially vi…

## Sheet: Table S2
Roootstock	Number of plants	α-Pinene wt%	Campene wt%	β-Pinene wt%	β-Mircene wt%	d-Limonene wt%	β-cis Ocimen wt%	3-Carene wt%	β-Caryophyllene wt%	Caryophyllene oxide wt%	Guaiol wt%	(-)-α-Bisabolol wt%	α-Humulen wt%
Vigorous
Vigor-C23	5	0.0241042	0.00044154	0.004	0.0234	nd	0.1126	0.000351403	0.0104	0.005	0.0118	nd	0.0026
Vigor-S26	3	0.0364103	0.000547	0.006	0.036	nd	0.194667	0.000944705	0.021	0.015	0.0293333	0.0085	0.007
Vigor-S39	5	0.0271708	0.0011618	0.0046	0.0278	nd	0.124	0.000439129	0.0122	0.0108	0.0158	0.00766667	0.0036
Average	4.33333	0.0292284	0.00071678	0.00486667	0.0290667	nd	0.143756	0.000578412	0.0145333	0.0102667	0.0189778	0.00808333	0.0044
Dwarfing
Dwarf-C45	2	0.030606	0.000525	0.004	0.029	nd	0.112	0.00116661	0.0155	0.004	0.012	nd	0.005
Dwarf-S63	4	0.0319863	0.000953	0.00525	0.0365	9.0829e-05	0.18825	0.00078236	0.017	0.0095	0.018	0.012	0.005
Dwarf-T34	3	0.0226443	0.000548333	0.00366667	0.019	nd	0.102	nd	0.0113333	0.0123333	0.0183333	nd	0.003
Average	3	0.0284122	0.000675444	0.00430556	0.0281667	9.0829e-05	0.134083	0.000974486	0.0146111	0.00861111	0.0161111	0.012	0.00433333
Seedling
Seedl-TIB	4	0.0310613	0.000436	0.0055	0.0235	nd	0.14125	0.00524645	0.0135	0.011	0.02425	0.006	0.0035
Seedl-FIO	7	0.0386963	0.000736114	0.00628571	0.0362857	0.000230053	0.185571	0.000928978	0.02	0.0152857	0.0298571	0.0156667	0.00657143
Seedl-SIM	7	0.0390877	0.000848429	0.00642857	0.0414286	nd	0.195143	0.00123703	0.019	0.0132857	0.0262857	0.027	0.006
Average	6	0.0362818	0.000673514	0.00607143	0.0337381	0.000230053	0.173988	0.00247082	0.0175	0.0131905	0.0267976	0.0162222	0.00535714
Control
ScionII	5	0.0231938	0.000535825	0.004	0.0176	nd	0.0866	nd	0.0078	0.0066	0.0154	nd	0.0018
wt% 0,1 = 10mg/g dry weight

## Sheet: Table S3
Roootstock	Number of plants	α-Pinene wt%	Campene wt%	β-Pinene wt%	β-Mircene wt%	d-Limonene wt%	β-cis Ocimen wt%	3-Carene wt%	β-Caryophyllene wt%	Caryophyllene oxide wt%	Guaiol wt%	(-)-α-Bisabolol wt%	α-Humulen wt%
Vigorous
Vigor-C23	3	0.031326	0.003362	0.022	0.22	0.076	0.351	nd	0.367	0.03	0.17	nd	0.153
Vigor-S26	3	0.016379	0.000167	0.005	0.124	0.041	0.144	nd	0.311	0.012	0.078	nd	0.108
Vigor-MER	2	0.017193	0.000569	0.004	0.09	0.036	0.171	nd	0.194	0.007	0.073	nd	0.072
Average	2.66667	0.0216327	0.001366	0.0103333	0.144667	0.051	0.222	nd	0.290667	0.0163333	0.107	nd	0.111
Dwarfing
Dwarf-C45	3	0.027574	0.00236	0.015	0.232	0.083	0.414	nd	0.366	0.011	0.146	nd	0.141
Dwarf-S63	3	0.029934	0.003778	0.019	0.173	0.056	0.229	nd	0.32	0.031	0.159	nd	0.124
Dwarf-T34	3	0.036807	0.00286	0.018	0.219	0.074	0.355	nd	0.312	0.038	0.15		0.122
Average	3	0.0314383	0.00299933	0.0173333	0.208	0.071	0.332667	nd	0.332667	0.0266667	0.151667	nd	0.129
Seedling
Seedl-TIB	4	0.034343	0.003342	0.019	0.216	0.082	0.366	nd	0.373	0.019	0.185	nd	0.148
Seedl-FIO	4	0.043301	0.004153	0.016	0.279	0.107	0.508	nd	0.494	0.032	0.199	nd	0.189
Seedl-SIM	5	0.059247	0.005187	0.028	0.37	0.127077	0.573	0.00823002	0.53	0.045	0.236	nd	0.211
Average	4.33333	0.0456303	0.00422733	0.021	0.288333	0.105359	0.482333	0.00823002	0.465667	0.032	0.206667	nd	0.182667
Control
ScionIII	3	0.050326	0.001973	0.018	0.226	0.079	0.325	nd	0.277	0.039	0.126	nd	0.102
wt% 0,1 = 10mg/g dry weight
